# Supplementary material for: Mesial temporal shape asymmetry as a neuro-imaging correlate of epilepsy in mild cognitive impairment and dementia
Source: Brain Commun. 2026 May 18;8(3):fcag179. doi: 10.1093/braincomms/fcag179 (PMC13225267; doi:10.1093/braincomms/fcag179)
Supplement: fcag179_Supplementary_Data [file fcag179_supplementary_data.zip]

Archive with 2 entries (2 files):
- Supplementary_material_CODE_01_shape_asymmetry.ipynb
- Supplementary_Tables_and Figures.docx
