# Supplementary material for: Mesial temporal shape asymmetry as a neuro-imaging correlate of epilepsy in mild cognitive impairment and dementia
Source: Brain Commun. 2026 May 18;8(3):fcag179. doi: 10.1093/braincomms/fcag179 (PMC13225267; doi:10.1093/braincomms/fcag179)
Supplement: fcag179_Supplementary_Data [file fcag179_supplementary_data.zip › Supplementary_material_CODE_01_shape_asymmetry.ipynb]

# %% [code]
import os
from pathlib import Path

import matplotlib.pyplot as plt
import numpy as np
import pandas as pd
import pyvista as pv
import seaborn as sns
from utils.shape_models import process_particle_files, shape_alignment

# %% [markdown]
### Get shape models

Use function `get_all_shape_models()` to get all shape models for a list of subjects.

# %% [code]
par_dir = "./data"
num_par = 512
dim = 3

files = os.listdir(par_dir)
world_files = [item for item in files if item.endswith("world.particles")]
world_files.sort()
local_files = [item for item in files if item.endswith("local.particles")]
local_files.sort()
print("World particle files: {}".format(len(world_files)))
print("Local particle files: {}".format(len(local_files)))

shapes = process_particle_files.get_all_shape_models(par_dir, world_files, num_par, dim)
print("Shape models: {}".format(shapes.shape))

# Actually, there is no need to align the shape models
# since we did that in the shape model generation step
print("Performing general procrustes analysis...")
shapes = shape_alignment.align_shape_models(shapes)
print("Shape models: {}".format(shapes.shape))

# %% [markdown]
### Calculate shape asymmetry for a subject

Given the left and right hippocampal shape models of a subject, and the dense mesh of left hippocampus (exported from ShapeWorks), here is the workflow to get the left-to-right asymmetry vectors and the normal component of the asymmetry vectors.

# %% [code]
def get_normal_directions(
    mean_mesh_path,
    left_shape_model_path,
    num_particles=512,
    tol=1e-4,
):
    mesh = pv.read(mean_mesh_path)
    # Remove duplicated points
    clean_mesh = mesh.clean()
    left_data = process_particle_files.get_data(left_shape_model_path, num_particles, 3)
    mean_shape_model = left_data.T

    clean_normals = clean_mesh.point_data.active_normals
    clean_vertices = clean_mesh.points

    v_indices = []
    for item in mean_shape_model:
        res = process_particle_files.get_closest_vertex(item, clean_vertices, tol)
        if res == -1:
            print("Error: vertex not found")
        else:
            v_indices.append(res)

    return clean_normals[v_indices]

# %% [code]
dense_mesh_path = Path("data/dense_mesh/4967_NACC923315_20200901_T1.vtk")

left_shape_path = Path(
    "data/4967_NACC923315_20200901_T1w_MPR_20200901131050_7_centered_left_hippo.nii_world.particles"
)
left_shape = process_particle_files.get_data(
    left_shape_path, number_of_particles=512, dim=3
)
right_shape_path = Path(
    "data/4967_NACC923315_20200901_T1w_MPR_20200901131050_7_centered_flipped_right_hippo.nii_world.particles"
)
right_shape = process_particle_files.get_data(
    right_shape_path, number_of_particles=512, dim=3
)

left_to_right_difference_vectors = left_shape - right_shape
left_to_right_difference_vectors = left_to_right_difference_vectors.T

normals = get_normal_directions(dense_mesh_path, left_shape_path)
projected_difference = process_particle_files.get_projected_difference(
    left_to_right_difference_vectors, normals
)

# %% [markdown]
### Compile asymmetry information with subject information

After completing calculate the asymmetry information, we need to store the information in a CSV file. This CSV file should have `subject` column with the subject name, and column `asymmetry1` to `asymmetry512` for asymmetry information (assuming we are using 512 points.) Finally, we also need to compile subject information such as sex, age, eTIV, and diagnosis into this table, for the subsequent analysis.
